# Supplementary material for: Phenotypic Biomarkers of Aqueous Extracellular Vesicles from Retinoblastoma Eyes
Source: Int J Mol Sci. 2024 Oct 30;25(21):11660. doi: 10.3390/ijms252111660 (PMC11545953; doi:10.3390/ijms252111660)
Supplement: Supplementary file 1 [file ijms-25-11660-s001.zip]

Archive with 8 entries (8 files):
- Figure S1.pdf
- Figure S2.pdf
- Figure S3.pdf
- Figure S4.pdf
- Figure S5.pdf
- Figure S6.pdf
- Table S1.pdf
- Table S2.pdf
